# Supplementary material for: The Saturniidae of Barro Colorado Island, Panama: A model taxon for studying the long‐term effects of climate change?
Source: Ecol Evol. 2017 Oct 22;7(23):9991–10004. doi: 10.1002/ece3.3515 (PMC5723595; doi:10.1002/ece3.3515)
Supplement: Supplementary file 2 [file ECE3-7-9991-s002.xls]

## Sheet: Introduction
The Saturniidae of Barro Colorado Island: molecular data and recent population trends
Y. Basset et al.
Appendix S2. List of species of Saturniidae collected or observed on Barro Colorado Island, for the period 1958-2016.
The number of specimens is summed for whole study period (Abundance), and detailed for each year on record.
When available, Barcode Index Numbers (BINs) are indicated for each species.
Sequences included in the phylogenetic tree and their length (bp) are also detailed when available, as well as species traits:
FW = forewing length; TW = thorax width; Var_Peak = variance in peak abundance; Nb. fam. = number of host plant families used.
(for the latter the average for all species was substituted when no host plant record was available
Version: 2 August 2017
Introduction and notes
The entries are listed alphabetically by subfamilies, genus and species.
Morphospecies not yet formally described but with distinct BINs are highlighted in yellow.
BINs colored in blue: public BINs from specimens collected on BCI
BINs colored in orange: public BINS from specimens collected elsewhere
BIN cells empty: no BIN in BOLD database as of December 2016
BINs are clickable hyperlinks linked to public records stored in the BOLD database. One example:
For sake of clarity, columns F and G, which are formatting the BIN hyperlink, are hidden.

## Sheet: List
Species	BIN	Subfamily	Abundance	BINText	BINHyperlink	Year not known	1958	1976	1977	1978	1979	1980	1992	1995	1997	1999	2000	2003	2008	2009	2010	2011	2012	2013	2014	2015	2016	Sequence	Length (bp)	FW (mm)	TW (mm)	Var_Peak	Nb. fam.
Arsenura batesii (R. Felder and Rogenhofer, 1874)	BOLD:ACF5926	Arsenurinae	18	BOLD:ACF5926	http://www.boldsystems.org/index.php/Public_BarcodeCluster?clusteruri=BOLD:ACF5926			1	2	2	1	2							2	1	1	2		1		3		BCIBT677-11	658	89.6333	13.3333	0.2	2
Caio championi (Druce, 1886)	BOLD:AAA1508	Arsenurinae	41	BOLD:AAA1508	http://www.boldsystems.org/index.php/Public_BarcodeCluster?clusteruri=BOLD:AAA1508					1										6	1	3		10		16	4	BCIGE482-11	658	82.1333	11.3667	0	3
Copiopteryx semiramis (Cramer, 1775)	BOLD:AAA2012	Arsenurinae	12	BOLD:AAA2012	http://www.boldsystems.org/index.php/Public_BarcodeCluster?clusteruri=BOLD:AAA2012					1										2	3	2		2		1	1	BCIGE500-11	658	59.6333	8.96667	1.06667	2
Dysdaemonia boreas (Cramer, 1775)	BOLD:ABZ1164	Arsenurinae	12	BOLD:ABZ1164	http://www.boldsystems.org/index.php/Public_BarcodeCluster?clusteruri=BOLD:ABZ1164															1	3	1		2			5	BCISA277-10	658	67.3	9.86667	0.7	4
Rhescyntis hippodamia (Cramer, 1777)	BOLD:AAA6707	Arsenurinae	144	BOLD:AAA6707	http://www.boldsystems.org/index.php/Public_BarcodeCluster?clusteruri=BOLD:AAA6707	1		1											2	16	10	21	16	12	1	38	26	BCIBT899-13	658	92.1333	9	0.214286	2
Titaea tamerlan (Maassen, 1869)	BOLD:ACE7779	Arsenurinae	37	BOLD:ACE7779	http://www.boldsystems.org/index.php/Public_BarcodeCluster?clusteruri=BOLD:ACE7779	1		2		1										3	1	4	3	3	2	14	3	BCIGE568-11	658	69.5	9.46667	0	4
Adeloneivaia jason (Boisduval, 1872)	BOLD:AAA2787	Ceratocampinae	10	BOLD:AAA2787	http://www.boldsystems.org/index.php/Public_BarcodeCluster?clusteruri=BOLD:AAA2787															3	1	1		3	1		1	BCIBT716-11	658	38.2333	9.43333	0	2
Adeloneivaia subangulata (Herrich-Schäffer, 1855)	BOLD:AAB0228	Ceratocampinae	2	BOLD:AAB0228	http://www.boldsystems.org/index.php/Public_BarcodeCluster?clusteruri=BOLD:AAB0228	1																	1					BCIBT991-13	610	26	7.2	1.00123	2
Adelowalkeria flavosignata (Walker, 1865)		Ceratocampinae	1				1
Citheronia lobesis W. Rothschild, 1907	BOLD:ABY7818	Ceratocampinae	84	BOLD:ABY7818	http://www.boldsystems.org/index.php/Public_BarcodeCluster?clusteruri=BOLD:ABY7818	3													2	2			1	10		30	36	BCIPY096-10	658	44.5	9.7	0.666667	13
Eacles imperialis (Drury, 1773)	BOLD:AAA4193	Ceratocampinae	18	BOLD:AAA4193	http://www.boldsystems.org/index.php/Public_BarcodeCluster?clusteruri=BOLD:AAA4193	3	1												2			5		1			6	BCIPY112-10	658	56.1	11.3333	0	15
Eacles penelope (Cramer, 1775)	BOLD:AAB4200	Ceratocampinae	1	BOLD:AAB4200	http://www.boldsystems.org/index.php/Public_BarcodeCluster?clusteruri=BOLD:AAB4200		1																					INCTA001-10	658
Othorene purpurascens (Schaus, 1905)	BOLD:AAA1476	Ceratocampinae	6	BOLD:AAA1476	http://www.boldsystems.org/index.php/Public_BarcodeCluster?clusteruri=BOLD:AAA1476																					1	5	MHVSB269-05	658	38.5	9	2	3
Ptiloscola dargei Lemaire, 1971	BOLD:ACE3946	Ceratocampinae	5	BOLD:ACE3946	http://www.boldsystems.org/index.php/Public_BarcodeCluster?clusteruri=BOLD:ACE3946																4						1	BCIBT698-11	658	26.7667	7.4	2	1
Ptiloscola descimoni Lemaire, 1971		Ceratocampinae	1			1
Ptiloscola sp. 1YB		Ceratocampinae	3																								3			35.5	9.5	1.00123	9.09091
Schausiella subochreata (Schaus, 1904)	BOLD:AAC6539	Ceratocampinae	10	BOLD:AAC6539	http://www.boldsystems.org/index.php/Public_BarcodeCluster?clusteruri=BOLD:AAC6539															1				9				BCIPY190-10	658	34.0333	8.16667	0	1
Syssphinx jennyphillipsae Brechlin & Meister 2011		Ceratocampinae	1						1
Syssphinx molina (Cramer, 1780)	BOLD:AAA1483	Ceratocampinae	4	BOLD:AAA1483	http://www.boldsystems.org/index.php/Public_BarcodeCluster?clusteruri=BOLD:AAA1483	1	1														1			1				AMAZ096-09	658	35.7	10	0.5	5
Syssphinx quadrilineata (Grote and Robinson, 1867)	BOLD:ACE9775	Ceratocampinae	1	BOLD:ACE9775	http://www.boldsystems.org/index.php/Public_BarcodeCluster?clusteruri=BOLD:ACE9775	1																						SATWA141-07	609
Automerina auletes (Herrich-Schäffer, 1854)	BOLD:AAC2983	Hemileucinae	1	BOLD:AAC2983	http://www.boldsystems.org/index.php/Public_BarcodeCluster?clusteruri=BOLD:AAC2983		1																					AMAZ062-09	658
Automeris banus Boisduval, 1875	BOLD:AAA2208	Hemileucinae	3	BOLD:AAA2208	http://www.boldsystems.org/index.php/Public_BarcodeCluster?clusteruri=BOLD:AAA2208																					2	1	SATWA762-07	658	36.25	7.15	0	45
Automeris belti Druce, 1886	BOLD:AAA3337	Hemileucinae	50	BOLD:AAA3337	http://www.boldsystems.org/index.php/Public_BarcodeCluster?clusteruri=BOLD:AAA3337	1					1								1	3	5	15	4	2	9	2	7	BCIBT681-11	658	44.6667	7.73333	0.571429	37
Automeris dagmarae Brechlin & Meister, 2011	BOLD:AAA8294	Hemileucinae	1	BOLD:AAA8294	http://www.boldsystems.org/index.php/Public_BarcodeCluster?clusteruri=BOLD:AAA8294					1																		MHATB415-06	658
Automeris fieldi Lemaire, 1969	BOLD:AAA3341	Hemileucinae	79	BOLD:AAA3341	http://www.boldsystems.org/index.php/Public_BarcodeCluster?clusteruri=BOLD:AAA3341															9		33	3	5	7	3	19	BCIPY104-10	658	40.5333	6.86667	1.28571	9.09091
Automeris hamata Schaus, 1906		Hemileucinae	3			1	1			1
Automeris janus (Cramer, 1775)	BOLD:ACF3806	Hemileucinae	1	BOLD:ACF3806	http://www.boldsystems.org/index.php/Public_BarcodeCluster?clusteruri=BOLD:ACF3806		1																					LNOUE129-11	658
Automeris jucunda (Cramer, 1779)	BOLD:ACE8744	Hemileucinae	4	BOLD:ACE8744	http://www.boldsystems.org/index.php/Public_BarcodeCluster?clusteruri=BOLD:ACE8744		2																1	1				BCIBT996-13	658	34.05	6.35	0.5	3
Automeris parapichinchensis Brechlin & Meister, 2011	BOLD:AAA2394	Hemileucinae	93	BOLD:AAA2394	http://www.boldsystems.org/index.php/Public_BarcodeCluster?clusteruri=BOLD:AAA2394														1	15	4	33	2	4	7	9	18	BCIBT765-11	658	35.1667	6.83333	0.285714	24
Automeris postalbida Schaus, 1900	BOLD:ACF3172	Hemileucinae	4	BOLD:ACF3172	http://www.boldsystems.org/index.php/Public_BarcodeCluster?clusteruri=BOLD:ACF3172	1								2			1											LTOL502-07	658
Automeris tridens Herrich-Schäffer, 1855	BOLD:AAA4656	Hemileucinae	1	BOLD:AAA4656	http://www.boldsystems.org/index.php/Public_BarcodeCluster?clusteruri=BOLD:AAA4656		1																					MHATB130-05	658
Automeris vanschaycki Brechlin & Meister, 2011	BOLD:ACF4011	Hemileucinae	89	BOLD:ACF4011	http://www.boldsystems.org/index.php/Public_BarcodeCluster?clusteruri=BOLD:ACF4011														1	6	7	12	9	9	8	10	27	BCIPY107-10	658	64.3	9.93333	0.982143	9.09091
Automeris zugana Druce, 1886		Hemileucinae	3						1	1							1
Automeris zurobara Druce, 1886	BOLD:AAB9850	Hemileucinae	2	BOLD:AAB9850	http://www.boldsystems.org/index.php/Public_BarcodeCluster?clusteruri=BOLD:AAB9850					2																		MHATB303-06	658
Cerodirphia sp. 1YB	BOLD:AAP8409	Hemileucinae	7	BOLD:AAP8409	http://www.boldsystems.org/index.php/Public_BarcodeCluster?clusteruri=BOLD:AAP8409														5		1					1		BCIBT1049-13	658	32.5333	4.43333	4.5	3
Gamelia sp. 1YB	BOLD:ACE9818	Hemileucinae	24	BOLD:ACE9818	http://www.boldsystems.org/index.php/Public_BarcodeCluster?clusteruri=BOLD:ACE9818															1	2		2		5	1	13	BCIBT736-11	658	23.9	4.7	1.46667	3
Hylesia aeneides (Druce, 1897)	BOLD:ACM9781	Hemileucinae	4	BOLD:ACM9781	http://www.boldsystems.org/index.php/Public_BarcodeCluster?clusteruri=BOLD:ACM9781		1														1	1	1					BCIBT674-11	658	24.85	4.7	2.33333	17
Hylesia annulata Schaus, 1911	BOLD:AAC5519	Hemileucinae	4	BOLD:AAC5519	http://www.boldsystems.org/index.php/Public_BarcodeCluster?clusteruri=BOLD:AAC5519																						4	LNOUE836-11	658	22	6.5	1.00123	9.09091
Hylesia continua (Walker, 1865)	BOLD:ACE4420	Hemileucinae	17	BOLD:ACE4420	http://www.boldsystems.org/index.php/Public_BarcodeCluster?clusteruri=BOLD:ACE4420					2	1											1	1	9	1		2	BCIBT734-11	658	22.5333	4.76667	1.8	45
Hylesia dalina Schaus, 1911	BOLD:AAA3026	Hemileucinae	6	BOLD:AAA3026	http://www.boldsystems.org/index.php/Public_BarcodeCluster?clusteruri=BOLD:AAA3026																	1		1			4	BCIBT907-13	622	31.2	5.1	2	10
Hylesia praeda Dognin, 1901	BOLD:AAE1076	Hemileucinae	2	BOLD:AAE1076	http://www.boldsystems.org/index.php/Public_BarcodeCluster?clusteruri=BOLD:AAE1076	1	1																					LNOUF808-11	658			1.83929
Hylesia praedpichinchensis Brechlin & Käch, 2016	BOLD:ABY4979	Hemileucinae	106	BOLD:ABY4979	http://www.boldsystems.org/index.php/Public_BarcodeCluster?clusteruri=BOLD:ABY4979															6	9	7	5	17	25	6	31	BCIBT911-13	658	23.0333	4.73333		9.09091
Hylesia rufipes Schaus, 1911	BOLD:AAA8412	Hemileucinae	1	BOLD:AAA8412	http://www.boldsystems.org/index.php/Public_BarcodeCluster?clusteruri=BOLD:AAA8412					1																		BLPCO517-08	658
Hylesia schausi Dyar, 1913		Hemileucinae	1				1
Hylesia umbrata Schaus, 1911	BOLD:AAA3028	Hemileucinae	1	BOLD:AAA3028	http://www.boldsystems.org/index.php/Public_BarcodeCluster?clusteruri=BOLD:AAA3028																		1					BCIBT1002-13	658	36.7	5.4	1.00123	6
Hyperchiria nausica (Cramer, 1779)	BOLD:AAA3550	Hemileucinae	4	BOLD:AAA3550	http://www.boldsystems.org/index.php/Public_BarcodeCluster?clusteruri=BOLD:AAA3550	1	1	2																				LNOUE136-11	658
Lonomia electra Druce, 1886	BOLD:ABY6721	Hemileucinae	2	BOLD:ABY6721	http://www.boldsystems.org/index.php/Public_BarcodeCluster?clusteruri=BOLD:ABY6721							2																SACMA549-11	658
Molippa latemedia (Druce, 1890)	BOLD:ACF5173	Hemileucinae	1	BOLD:ACF5173	http://www.boldsystems.org/index.php/Public_BarcodeCluster?clusteruri=BOLD:ACF5173		1																					AMAZ130-09	658
Molippa simillima Jones, 1907	BOLD:AAA4480	Hemileucinae	1	BOLD:AAA4480	http://www.boldsystems.org/index.php/Public_BarcodeCluster?clusteruri=BOLD:AAA4480		1																					AMAZ142-09	658
Periga cynira (Cramer, 1777)	BOLD:AAD9981	Hemileucinae	1	BOLD:AAD9981	http://www.boldsystems.org/index.php/Public_BarcodeCluster?clusteruri=BOLD:AAD9981		1																					SACMA603-11	658
Periphoba arcaei (Druce, 1886)		Hemileucinae	6			3					1		1				1
Periphoba sp. 1YB	BOLD:AAP8388	Hemileucinae	86	BOLD:AAP8388	http://www.boldsystems.org/index.php/Public_BarcodeCluster?clusteruri=BOLD:AAP8388														2	6	13	25	9	2	3	16	10	BCISA255-10	658	46.8667	6.43333	0.982143	11
Pseudautomeris salmonea (Cramer, 1777)	BOLD:AAD5314	Hemileucinae	58	BOLD:AAD5314	http://www.boldsystems.org/index.php/Public_BarcodeCluster?clusteruri=BOLD:AAD5314												1		2	1	9	29	6	5			5	BCISA262-10	658	38.9	6.2	1.3	6
Pseudodirphia agis (Cramer, 1775)	BOLD:AAB9001	Hemileucinae	1	BOLD:AAB9001	http://www.boldsystems.org/index.php/Public_BarcodeCluster?clusteruri=BOLD:AAB9001		1																					SATWA517-07	658
Pseudodirphia eumedide (Stoll, 1782)	BOLD:AAC6956	Hemileucinae	1	BOLD:AAC6956	http://www.boldsystems.org/index.php/Public_BarcodeCluster?clusteruri=BOLD:AAC6956		1																					LNOUE090-11	658
Pseudodirphia eupanamensis Brechlin & Meister, 2011	BOLD:AAC6957	Hemileucinae	61	BOLD:AAC6957	http://www.boldsystems.org/index.php/Public_BarcodeCluster?clusteruri=BOLD:AAC6957														4	4	2	23	6	1	9	2	10	BCIPY097-10	658	34	5.56667	0.982143	9.09091
Pseudodirphia regia (Draudt, 1930)	BOLD:AAB3898	Hemileucinae	2	BOLD:AAB3898	http://www.boldsystems.org/index.php/Public_BarcodeCluster?clusteruri=BOLD:AAB3898					2																		MHATB021-05	658
Homoeopteryx malecena (Druce, 1886)		Oxyteninae	9													6	3
Homoeopteryx moronensis (Lemaire, 1976)		Oxyteninae	14			4										4	6
Homoeopteryx sp. 1YB	BOLD:ACG0421	Oxyteninae	2	BOLD:ACG0421	http://www.boldsystems.org/index.php/Public_BarcodeCluster?clusteruri=BOLD:ACG0421																	1				1		BCIBT922-13	658	32.4	3.6	0	9.09091
Homoeopteryx sp. 2YB		Oxyteninae	16			2									2	6	6
Oxytenis beprea Druce, 1886	BOLD:AAP8346	Oxyteninae	34	BOLD:AAP8346	http://www.boldsystems.org/index.php/Public_BarcodeCluster?clusteruri=BOLD:AAP8346														1	2	7	1	3	11	5	2	2	BCIBT967-13	658	30.0333	3.23333	1.41071	2
Oxytenis modoccidentalis Brechlin & Käch, 2014	BOLD:AAA5025	Oxyteninae	4	BOLD:AAA5025	http://www.boldsystems.org/index.php/Public_BarcodeCluster?clusteruri=BOLD:AAA5025																1		1			1	1	BCIBT878-13	658	30.85	4.25	0.916667	1
Oxytenis naemia Druce, 1906	BOLD:AAA4462	Oxyteninae	48	BOLD:AAA4462	http://www.boldsystems.org/index.php/Public_BarcodeCluster?clusteruri=BOLD:AAA4462															8	4	3	6	8	5		14	BCISA213-10	658	32.5	3.83333	0.904762	1
Oxytenis nubila Jordan, 1924	BOLD:AAA8438	Oxyteninae	2	BOLD:AAA8438	http://www.boldsystems.org/index.php/Public_BarcodeCluster?clusteruri=BOLD:AAA8438																						2	BLPBD682-07	658	31	6	1.00123	1
Oxytenis sp. 2YB		Oxyteninae	6													4	2
Oxytenis sp. 3YB		Oxyteninae	1																								1			31	4.5	1.00123	9.09091
Therinia transversaria Druce, 1887	BOLD:AAB5377	Oxyteninae	6	BOLD:AAB5377	http://www.boldsystems.org/index.php/Public_BarcodeCluster?clusteruri=BOLD:AAB5377	2															1				2	1		BCIBT763-11	658	29.2333	2.9	2.33333	2
Copaxa decrescens Walker, 1855	BOLD:ACE6869	Saturniinae	22	BOLD:ACE6869	http://www.boldsystems.org/index.php/Public_BarcodeCluster?clusteruri=BOLD:ACE6869	1															2	1	2		5		11	BCIBT993-13	658	53.2333	6.13333	0.3	1
Neodiphthera foucheri (Bouvier, 1928)		Saturniinae	1				1
Rothschildia erycina (Shaw, 1796)	BOLD:AAB2261	Saturniinae	2	BOLD:AAB2261	http://www.boldsystems.org/index.php/Public_BarcodeCluster?clusteruri=BOLD:AAB2261					2																		BLPDL1215-10	658
Rothschildia lebeau (Guérin-Ménéville, 1868)	BOLD:AAA1500	Saturniinae	2	BOLD:AAA1500	http://www.boldsystems.org/index.php/Public_BarcodeCluster?clusteruri=BOLD:AAA1500			1																			1	MHVSA437-05	658	61	11	1.00123	23
